# Supplementary material for: Metabolomic Analysis of Breast Cancer in Colombian Patients: Exploring Molecular Signatures in Different Subtypes and Stages
Source: Int J Mol Sci. 2025 Jul 26;26(15):7230. doi: 10.3390/ijms26157230 (PMC12346374; doi:10.3390/ijms26157230)
Supplement: Supplementary file 1 [file ijms-26-07230-s001.zip]

Archive with 8 entries (8 files):
- Figure S1. PCA models for metabolic analysis .tiff
- Figure S2_PCA samples.png
- Supplementary material.pdf
- Table S2_Metabolomics-Subtypes.xlsx
- Table S3_Amino acid Profiling-Subtypes.xlsx
- Table S4_Metabolomics-Stages.xlsx
- Table S5 _Amino acid profiling Stages.xlsx
- Table S6. Multiple Reaction Monitoring transitions for amino acid analysis..pdf
