# Supplementary material for: Metabolomic Analysis of Breast Cancer in Colombian Patients: Exploring Molecular Signatures in Different Subtypes and Stages
Source: Int J Mol Sci. 2025 Jul 26;26(15):7230. doi: 10.3390/ijms26157230 (PMC12346374; doi:10.3390/ijms26157230)
Supplement: Supplementary file 1 [file ijms-26-07230-s001.zip › Table S2_Metabolomics-Subtypes.xlsx]

## Sheet: final table
								Luminal B vs Luminal A			Luminal B vs HER2			Luminal B vs Basal Like		Luminal A vs HER2		Luminal A vs Basal Like		Basal Like vs HER2		Luminal A- Luminal B vs Control
Compound name	Molecular formula	Molecular weight (g/mol)	RT (min)	Adduct	Analytical platform	ID level	CV for QC (%)	Fold change	VIP	p-value	Fold change	VIP	p-value	Fold change	p-value	Fold change	p-value	Fold change	p-value	Fold change	p-value	Fold change	VIP	p-value
Alcohols
Glycerol	C3H8O3	92.0473	9.989	-	GC-QTOF-MS	2	8.64326	-	-	-	1.2474	-	0.0229207	-	-	-	-	-	-	-	-	1.71955	1.65038	6.79454e-05
Amino acids
Pyroglutamic acid	C5H7NO3	129.043	0.8	[M+H]+	LC-QTOF-MS	2	0.92976	-	-	-	0.329003	1.47029	0.0104478	-	-	-	-	-	-	-	-	0.258251	1.7848	0.012*
Betaine	C5H11NO2	117.079	0.62	[M+H]+	LC-QTOF-MS	2	1.17576	-	-	-	-	-	-	-	-	-	-	-	-	-	-	1.23492	-	0.0157716
Aspartic acid	C4H7NO4	133.037	11.936	-	GC-QTOF-MS	2	28.8093	0.502015	1.18329	0.00448959	-	-	-	-	-	-	-	-	-	-	-	-	-	-
Beta hydroxy acids
Malic acid	C4H6O5	134.022	12.827	-	GC-QTOF-MS	2	6.60722	1.28606	1.66633	0.0121642	-	-	-	-	-	-	-	-	-	-	-	-	-	-
3-Hydroxybutyric acid	C4H8O3	104.047	8.301	-	GC-QTOF-MS	2	3.73469	2.0479	1.48659	0.0094979	-	-	-	2.27415	0.00796333	-	-	-	-	-	-	2.21951	-	0.015*
Bilirubins
Bilirubin	C33H36N4O6	584.264	5.52	[M+H]+	LC-QTOF-MS	2	1.3097	1.40026	1.42026	0.0130594	-	-	-	-	-	-	-	-	-	-	-	1.45565	-	0.0401035
Biliverdin	C33H34N4O6	582.248	8.61	[M+H]+	LC-QTOF-MS	2	3.7628	1.50279	1.73997	0.00468768	1.16852	-	-	1.57286	0.0124773	-	-	-	-	-	-		-	-
Carboxylic acids
Succinic acid	C4H6O4	118.027	10.476	-	GC-QTOF-MS	2	6.3991	1.23885	1.5816	0.0105589	-	-	-	-	-	-	-	-	-	-	-	1.23158	-	0.033*
Citric acid	C6H8O7	192.027	16.683	-	GC-QTOF-MS	2	5.94934	-	-	-	-	-	-	-	-	-	-	0.751336	0.0328661	-	-	1.20146	-	0.0251448
Oxalic acid	C2H2O4	89.9953	8.023	-	GC-QTOF-MS	2	12.8846	-	-	-	-	-	-	-	-	-	-	-	-	-	-	1.5018	-	0.005*
Glutaric acid	C5H8O4	132.042	11.661	-	GC-QTOF-MS	2	6.28089	-	-	-	-	-	-	-	-	-	-	-	-	-	-	1.19855	-	0.037*
Carbohydrates
Glucuronic acid	C6H10O7	194.043	18.014	-	GC-QTOF-MS	2	6.21137	1.6925	1.94543	0.00112617	1.51728	-	0.0280147	1.64016	0.0207775	-	-	-	-	-	-	1.92038	1.19143	0.013**
Galacturonic acid	C6H10O7	194.043	18.01	-	GC-QTOF-MS	2	5.18874	1.81037	1.62387	0.0105812	1.51538	-	0.0446446	2.17817	0.00149743	-	-	-	-	-	-	2.21674	1.08133	0.005*
Mannose	C6H12O6	180.063	17.482	-	GC-QTOF-MS	2	3.80571	-	-	-	1.20822	-	0.0282502	1.2484	0.0220779	-	-	-	-	-	-	1.45458	1.42578	0.013**
Glucose	C6H12O6	180.063	17.608	-	GC-QTOF-MS	2	2.7724	-	-	-	-	-	-	-	-	-	-	-	-	-	-	1.33114	1.56377	0.011**
Fructose	C6H12O6	180.063	17.339	-	GC-QTOF-MS	2	8.332	-	-	-	-	-	-	-	-	-	-	-	-	-	-	1.57839	-	0.013*
Threonic acid	C4H8O5	136.037	13.591	-	GC-QTOF-MS	2	3.5068	-	-	-	-	-	-	-	-	-	-	-	-	-	-	1.34606	-	0.008*
Glyceric acid	C3H6O4	106.027	10.778	-	GC-QTOF-MS	2	3.74046	-	-	-	-	-	-	-	-	-	-	-	-	-	-	1.26439	-	0.008*
Gluconic acid lactone	C6H10O6	178.048	17.033	-	GC-QTOF-MS	2	5.39039	-	-	-	-	-	-	-	-	-	-	0.578868	0.00186375	-	-	-	-	-
Carnitines
Tetradecanoylcarnitine	C21H41NO4	371.304	10.49	[M+H]+	LC-QTOF-MS	2	0.833887	1.37588	2.22543	0.034*	1.36087	1.66855	0.00382507	1.54452	0.000496648	-	-	-	-	-	-	1.27158	1.11106	0.0353505
Acetylcarnitine	C9H17NO4	203.116	0.64	[M+H]+	LC-QTOF-MS	2	0.919198	1.28672	2.05934	0.034*	1.19011	1.50696	0.0487596	1.17007	0.0328661	-	-	-	-	-	-	1.30269	1.33672	0.045*
Tetradecenoylcarnitine	C21H39NO4	369.288	9.81	[M+H]+	LC-QTOF-MS	2	0.633809	1.53683	1.96271	0.035*	1.46258	1.70932	0.0109529	1.70223	0.00264578	-	-	-	-	-	-	1.64643	1.33373	0.034*
Undecenoylcarnitine	C18H33NO4	327.241	7.78	[M+H]+	LC-QTOF-MS	2	1.46502	1.43503	1.73499	0.038*	1.65808	1.81895	0.000247778	1.64578	0.000895166	-	-	-	-	-	-	1.7051	1.37937	0.020*
Hexadecenoylcarnitine	C23H43NO4	397.319	10.89	[M+H]+	LC-QTOF-MS	2	0.979944	1.35396	1.72345	0.00224726	-	-	0.0345336	1.48231	0.00423252	-	-	-	-	-	-	-	-	-
Dodecanoylcarnitine	C19H37NO4	343.272	9.21	[M+H]+	LC-QTOF-MS	2	0.630279	1.40068	1.82577	0.00420197	1.4895	1.70377	0.00535202	1.54553	0.00930511	-	-	-	-	-	-	1.45907	1.16359	0.0109824
Dodecenoylcarnitine	C19H35NO4	341.257	8.52	[M+H]+	LC-QTOF-MS	2	0.686812	1.48645	1.74584	0.00806719	1.48263	1.53327	0.0211523	1.58417	0.01213	-	-	-	-	-	-	1.76267	1.17632	0.035*
Hexadecadienoylcarnitine	C23H41NO4	395.304	10.17	[M+H]+	LC-QTOF-MS	2	1.83207	1.36556	1.27403	0.0220605	-	-	-	-	-	-	-	-	-	-	-	1.69916	1.29378	0.035*
Tetradecadienoylcarnitine	C21H37NO4	367.272	9.12	[M+H]+	LC-QTOF-MS	2	1.73562	1.35675	1.28761	0.0325844	-	-	-	-	-	-	-	-	-	-	-	1.81411	1.33024	0.031*
Hexanoylcarnitine	C13H25NO4	259.178	4.45	[M+H]+	LC-QTOF-MS	2	1.38214	1.2571	-	0.0365808	-	-	-	1.44191	0.00830506	-	-	-	-	-	-	1.45127	1.16532	0.043*
Oleoylcarnitine	C25H47NO4	425.351	12	[M+H]+	LC-QTOF-MS	2	1.29517	1.16818	-	0.0368547	-	-	-	1.24505	0.0100658	-	-	-	-	-	-	-	-	-
Palmitoylcarnitine	C23H45NO4	399.335	11.72	[M+H]+	LC-QTOF-MS	2	1.70029	-	-	-	1.13977	1.07372	0.0193053	1.24138	0.0256504	-	-	-	-	-	-	-	-	-
Decanoylcarnitine	C17H33NO4	315.241	7.85	[M+H]+	LC-QTOF-MS	2	0.540706	-	-	-	1.32262	1.08123	0.05165	1.42152	0.0283993	-	-	-	-	-	-	1.42744	1.0568	0.03316
Decenoylcarnitine	C17H31NO4	313.225	7.24	[M+H]+	LC-QTOF-MS	2	1.63498	-	-	-	-	-	-	-	-	-	-	-	-	-	-	1.58462	1.13407	0.0101969
Octanoyl-carnitine	C15H29NO4	287.21	6.32	[M+H]+	LC-QTOF-MS	2	0.763976	-	-	-	-	-	-	-	-	-	-	-	-	-	-	1.43158	1.0295	0.0255212
Stearoylcarnitine	C25H49NO4	427.366	12.85	[M+H]+	LC-QTOF-MS	2	0.969394	1.15546	1.45962	0.0280469	-	-	-	1.23398	0.00948562	-	-	-	-	-	-	-	-	-
Carnitine	C7H16NO3	161.105	0.62	[M+H]+	LC-QTOF-MS	2	0.806401	-	-	-	1.12852	-	0.0264757	-	-	-	-	-	-	-	-	-	-	-
Fatty acids
Arachidonic acid	C20H32O2	304.24	14.96	[M+H]+	LC-QTOF-MS	3	1.4968	-	-	-	1.31256	1.26918	0.0487567	-	-	-	-	-	-	-	-	-	-	-
Linolenic acid	C18H30O2	278.225	14.23	[M+H]+	LC-QTOF-MS	2	2.19996	-	-	-	-	-	-	-	-	-	-	-	-	-	-	1.54372	1.11427	0.048*
Eicosanoyl-EA	C22H45NO2	355.345	14.61	[M+H]+	LC-QTOF-MS	3	4.42131	-	-	-	-	-	-	-	-	-	-	-	-	-	-	1.62843	-	0.0169247
Myristic acid	C14H28O2	228.209	16.765	-	GC-QTOF-MS	2	3.47006	1.22649	-	0.004855	1.33379	-	0.039**	1.31791	0.00245236	-	-	-	-	-	-	1.46135	1.68465	0.013**
Capric acid	C10H20O2	172.146	12.302	-	GC-QTOF-MS	2	4.39866	1.15317	1.22524	0.0114328	1.27448	-	0.00382507	-	-	-	-	-	-	-	-	1.31585	1.50603	0.005*
Oleic acid	C18H34O2	282.256	20.278	-	GC-QTOF-MS	2	5.10262	1.68707	-	0.00148056	1.58592	-	0.00959649	1.67378	0.0230134	-	-	-	-	-	-	1.92741	1.42035	0.008*
Pimelic acid	C7H12O4	160.074	14.116	-	GC-QTOF-MS	2	6.98705	-	-	-	-	-	-	-	-	-	-	-	-	-	-	1.16009	-	0.040305
Caprylic acid	C8H16O2	144.115	9.729	-	GC-QTOF-MS	2	4.98918	-	-	-	-	-	-	-	-	-	-	-	-	-	-	1.25848	-	0.017*
Palmitoleic acid	C16H30O2	254.225	18.525	-	GC-QTOF-MS	2	8.33072	1.79924	-	0.0208682	-	-	-	-	-	-	-	-	-	-	-	1.99261	-	0.014*
Lauric acid	C12H24O2	200.178	14.638	-	GC-QTOF-MS	2	3.04128	-	-	-	1.24779	-	0.0142811	1.29039	0.0132698	-	-	-	-	-	-	1.33203	1.46304	0.008*
Palmitic acid	C16H32O2	256.24	18.709	-	GC-QTOF-MS	2	4.38216	-	-	-	1.27936	-	0.0159671	1.25658	0.0327415	-	-	-	-	-	-	1.4312	1.46612	0.048**
Stearic acid	C18H36O2	284.272	20.484	-	GC-QTOF-MS	2	3.88405	-	-	-	-	-	-	-	-	-	-	-	-	-	-	1.27244	1.41659	0.020**
Glycerolipids
DG(27:0)	C30H58O5	498.428	15.64	[M+Na]+	LC-QTOF-MS	3	4.09101	-	-	-	-	-	-	-	-	0.827203	0.0468715	-	-	-	-	-	-	-
MG(16:0)	C19H38O4	330.277	14.81	[M+H-H2O]+	LC-QTOF-MS	3	1.72224	-	-	-	-	-	-	-	-	-	-	-	-	-	-	0.717752	1.63951	0.030*
Glycerophosphoglycerols
LPG(16:0)	C22H45O9P	484.28	14.06	[M+H]+	LC-QTOF-MS	3	0.62142	0.845679	1.63991	0.00333618	-	-	-	-	-	-	-	-	-	-	-	2.02467	1.88332	0.0169247
Glycerophosphocholines
PC(36:5)	C44H78NO8P	779.547	14.74	[M+H]+	LC-QTOF-MS	2	5.6629	1.37638	1.53075	0.0331751	1.51131	1.41687	0.0310966	-	-	-	-	-	-	-	-	1.49444	1.03291	0.0255212
PC(38:7)	C46H78NO8P	803.547	14.74	[M+H]+	LC-QTOF-MS	2	4.07603	1.34515	1.54413	0.0386883	-	-	-	-	-	-	-	-	-	-	-	-	-	-
PC(38:6)	C46H80NO8P	805.562	15.14	[M+H]+	LC-QTOF-MS	2	5.21915	-	-	-	-	-	-	-	-	-	-	-	-	-	-	1.65938	1.45927	0.028*
PC(36:6)	C44H76NO8P	777.531	15.14	[M+H]+	LC-QTOF-MS	2	16.8595	1.59189	-	0.0396524	-	-	-	-	-	-	-	-	-	-	-	1.82681	-	0.0157716
PC(26:5)	C44H78NO8P	779.547	15.14	[M+H]+	LC-QTOF-MS	2	7.70382	-	-	-	-	-	-	-	-	-	-	-	-	-	-	1.68493	1.52333	0.020*
PC(P-40:6)	C48H82NO8P	831.578	15.14	[M+H]+	LC-QTOF-MS	2	13.1261	-	-	-	1.31888	-	0.0193053	-	-	-	-	-	-	-	-	-	-	-
LPC(O-20:1)	C28H56NO7P	549.379	13.52	[M+H]+	LC-QTOF-MS	2	1.47506	-	-	-	0.792466	1.55753	0.0148608	-	-	-	-	-	-	-	-	-	-	-
LPC(O-18:0)	C26H56NO6P	509.385	13.7	[M+H]+	LC-QTOF-MS	2	1.49076	-	-	-	-	-	-	-	-	-	-	-	-	-	-	0.848397	-	0.0453879
LPC(O-18:1)	C26H54NO6P	507.369	12.42	[M+H]+	LC-QTOF-MS	2	1.21713	-	-	-	0.80656	1.69359	0.00471453	-	-	-	-	-	-	-	-	0.796618	-	0.0272721
LPC(O-16:2)	C24H48NO6P	477.322	11.66	[M+H]+	LC-QTOF-MS	2	1.41437	0.961328	1.38337	-	-	-	-	0.909877	0.044156	-	-	-	-	-	-	0.83492	1.89827	0.022**
LPC(O-18:2)	C26H52NO6P	505.353	13.23	[M+H]+	LC-QTOF-MS	2	2.32982	0.966712	1.35083	-	-	-	-	0.880879	0.0215941	-	-	0.911211	0.0205132	-	-	0.882359	1.46582	0.037*
LPC(14:0)	C22H46NO7P	467.301	10.21	[M+H]+	LC-QTOF-MS	2	0.739164	-	-	-	-	-	-	-	-	-	-	-	-	-	-	0.740037	1.43912	0.0223093
LPC(16:0)	C24H50NO7P	495.332	11.38	[M+H]+	LC-QTOF-MS	2	0.38746	0.945741	1.53945	0.0513247	0.921755	1.70305	0.0185857	0.891424	0.00147678	-	-	0.942567	0.0484162	-	-	0.853092	2.09234	0.018**
LPC(16:1)	C24H48NO7P	493.317	10.63	[M+H]+	LC-QTOF-MS	2	0.627583	-	-	-	-	-	-	-	-	-	-	-	-	-	-	0.763118	1.15867	0.034*
LPC(20:2)	C28H54NO7P	547.364	12.46	[M+H]+	LC-QTOF-MS	2	2.52942	0.888511	1.16934	-	0.782131	-	0.00288554	0.794364	0.0328661	-	-	-	-	-	-	0.81079	1.33043	0.0194548
LPC(18:0)	C26H54NO7P	523.364	12.93	[M+H]+	LC-QTOF-MS	2	0.743328	0.93547	1.39403	-	0.877206	1.62074	0.0388458	0.833324	0.0140988	-	-	0.890808	0.0446515	-	-	0.825543	1.62478	0.020*
LPC(18:1)	C26H52NO7P	521.348	11.8	[M+H]+	LC-QTOF-MS	2	0.642239	-	-	-	-	-	-	-	-	-	-	-	-	-	-	0.780952	1.59716	0.032*
LPC(20:0)	C28H58NO7P	551.395	14.93	[M+H]+	LC-QTOF-MS	2	1.85647	0.898762	1.28788	-	0.810038	1.48638	0.0284023	-	-	-	-	-	-	-	-	-	-	-
LPC(18:3)	C26H48NO7P	517.317	11.66	[M+H]+	LC-QTOF-MS	2	1.41594	0.950492	1.26792	-	-	-	-	0.926616	0.00681731	-	-	-	-	-	-	0.924004	1.47743	0.025*
LPC(20:5)	C28H48NO7P	541.317	10.25	[M+H]+	LC-QTOF-MS	2	2.27898	-	-	-	1.39028	-	0.0426186	-	-	-	-	-	-	-	-	-	-	-
LPC(22:5)	C30H52NO7P	569.348	11.86	[M+H]+	LC-QTOF-MS	2	1.43435	-	-	-	-	-	-	-	-	-	-	-	-	-	-	0.789054	-	0.0109824
PC(14:0/6 keto-PGF1alpha)//PC(14:0/TXB2)	C42H78NO12P	819.526	15.14	[M+H]+	LC-QTOF-MS	2	4.68158	-	-	-	-	-	-	-	-	-	-	-	-	-	-	1.18932	1.1746	0.0426766
Keto acids
Pyruvic acid	C3H4O3	88.016	6.646	-	GC-QTOF-MS	2	4.95448	-	-	-	-	-	-	-	-	-	-	-	-	-	-	0.836594	-	0.046*
Phosphosphingolipids
SM(d34:0)	C39H81N2O6P	704.583	15.92	[M+H]+	LC-QTOF-MS	2	9.13472	1.20674	1.40426	0.0133192	1.29211	1.45685	0.0373722	-	-	-	-	-	-	-	-	1.33179	1.22926	0.0101969
SM(d34:1)	C39H79N2O6P	702.568	15.92	[M+H]+	LC-QTOF-MS	2	6.31674	-	-	-	1.24621	1.76833	0.00685029	-	-	-	-	-	-	-	-	1.3618	1.12883	0.00813202
SM(d32:1)	C37H75N2O6P	674.536	15.13	[M+H]+	LC-QTOF-MS	2	10.7785	-	-	-	0.882497	-	0.0408715	-	-	-	-	-	-	-	-	-	-	-
SM(d34:2)	C39H77N2O6P	700.552	15.74	[M+H]+	LC-QTOF-MS	2	7.41702	-	-	-	-	-	-	0.83957	0.0324107	-	-	-	-	-	-	-	-	-
Pyridines
Nicotinic acid	C6H5NO2	123.032	9.864	-	GC-QTOF-MS	2	6.75058	-	-	-	-	-	-	1.1613	0.0311258	-	-	-	-	-	-	1.19347	1.29419	0.021*
Steroids
Glycocholic acid	C26H43NO6	465.309	7.67	[M+H]+	LC-QTOF-MS	3	3.39123	-	-	-	-	-	-	-	-	-	-	0.510385	0.0185883	2.66149	0.00351623	-	-	-
Glycochenodeoxycholic acid	C26H43NO5	449.314	9.11	[M+H]+	LC-QTOF-MS	3	3.04939	-	-	-	-	-	-	-	-	-	-	-	-	3.71773	0.0232898	-	-	-
Cholesterol	C27H46O	386.355	27.516	-	GC-QTOF-MS	2	11.1607	-	-	-	-	-	-	-	-	-	-	-	-	-	-	1.66214	-	0.027*
CV, coefficient of variation in the metabolites in the QC samples; Identification level: Level 1 Structure confirmed, Level 2 Structure probable, Level 3 Unequivocal molecular formula (s), Level 4 Exact mass; Fold Change, change in the abundance of the specified comparison calculated as (case/control); LC: liquid chromatography, GC: gas chromatography, QTOF-MS: quadrupole time-of-flight mass spec…
