# Supplementary material for: Metabolomic Analysis of Breast Cancer in Colombian Patients: Exploring Molecular Signatures in Different Subtypes and Stages
Source: Int J Mol Sci. 2025 Jul 26;26(15):7230. doi: 10.3390/ijms26157230 (PMC12346374; doi:10.3390/ijms26157230)
Supplement: Supplementary file 1 [file ijms-26-07230-s001.zip › Table S3_Amino acid Profiling-Subtypes.xlsx]

## Sheet: Tabla Final (2)
			Luminal B vs Luminal A		Luminal B vs Basal Like		Luminal A vs HER2		Luminal A vs Basal Like		Basal Like vs HER2		Luminal A- Luminal B vs Control
Amino acid	Transition	RT	Fold change	p-value	Fold change	p-value	Fold change	p-value	Fold change	p-value	Fold change	p-value	Fold change	VIP	p-value
Tryptophan	205.1 -> 146.0	3.708	-	-	-	-	-	-	-	-	1.20417	0.0369647	-	-	-
Leucine	132.1 -> 86.1	3.81	0.830072	0.00706348	-	-	-	-	-	-	-	-	0.759723	1.18252	0.026*
Isoleucine	132.1 -> 86.1	4.098	0.854157	0.024549	0.801473	-	-	-	-	-	-	-	0.719449		0.024**
Methionine	150.1 -> 56.1	4.38	-	-	-	-	1.12317	0.0408715	-	-	-	-	0.898319		0.0376632
Sarcosine	90.1 -> 44.0	5.476	0.805761	0.0134353	0.774256	0.00670352	1.22928	0.0351436	-	-	1.2793	0.0323872	0.699381		0.021**
Alanine	90.1 -> 44.1	5.625	0.802632	0.0137654	0.776489	0.00823385	1.24607	0.0279897	-	-	1.28802	0.0438455	0.700932		0.020**
Threonine	120.1 -> 56.2	5.714	-	-	-	-	-	-	-	-	-	-	0.786238		0.030*
Glycine	76.0 -> 30.1	6.032	-	-	-	-	-	-	-	-	1.30096	0.0398095	-	-	-
Serine	106.0 -> 60.1	6.214	-	-	-	-	-	-	0.812079	0.041**	-	-	-	-	-
Glutamic acid	148.1 -> 84.1	7.037	-	-	-	-	-	-	-	-	-	-	0.550127		0.008**
Lysine	147.1 -> 84.0	8.712	-	-	-	-	-	-	-	-	-	-	0.841915	2.0224	0.010*
CV, coefficient of variation in the metabolites in the QC samples; Identification level: Level 1 Structure confirmed, Level 2 Structure probable, Level 3 Unequivocal molecular formula (s), Level 4 Exact mass; Fold Change, change in the abundance of the specified comparison calculated as (case/control); LC: liquid chromatography, GC: gas chromatography, QTOF-MS: quadrupole time-of-flight mass spec…
