# Supplementary material for: Metabolomic Analysis of Breast Cancer in Colombian Patients: Exploring Molecular Signatures in Different Subtypes and Stages
Source: Int J Mol Sci. 2025 Jul 26;26(15):7230. doi: 10.3390/ijms26157230 (PMC12346374; doi:10.3390/ijms26157230)
Supplement: Supplementary file 1 [file ijms-26-07230-s001.zip › Table S4_Metabolomics-Stages.xlsx]

## Sheet: Stages
							I-II vs Control			II vs I		III vs I		III vs II
Compound name	Molecular formula	RT (min)	Adduct	Analytical platform	ID level	CV for QC (%)	Fold change	VIP	p-value	Fold change	p-value	Fold change	p-value	Fold change	p-value
Amino acids
Betaine	C5H11NO2	0.62	[M+H]+	LC-QTOF-MS	2	1.17576	1.20714	-	0.0223989	-	-	-	-	-	-
Pyroglutamic acid	C5H7NO3	13.23	-	GC-QTOF-MS LC-QTOF-MS	2	4.09108	0.36872	1.75962	0.020*	-	-	-	-	-	-
Glutamine	C5H10N2O3	16.101	-	GC-QTOF-MS	2	16.4129	-	-	-	-	-	-	-	1.50696	0.0250784
Bilirubins
Bilirubin	C33H36N4O6	5.52	[M+H]+	LC-QTOF-MS	2	1.3097	-	-	-	0.64719	0.0137038	-	-	-	-
Biliverdin	C33H34N4O6	8.61	[M+H]+	LC-QTOF-MS	2	3.7628	-	-	-	0.707052	0.0317121	-	-	-	-
Carnitines
Acetyl-carnitine	C9H17NO4	0.64	[M+H]+	LC-QTOF-MS	2	0.919198	1.2056	1.20708	0.0362107	-	-	-	-	-	-
Tetradecadienoylcarnitine	C21H37NO4	9.12	[M+H]+	LC-QTOF-MS	2	1.73562	1.7831	1.3301	0.00777934	-	-	-	-	-	-
5-Dodecenoylcarnitine	C19H35NO4	8.52	[M+H]+	LC-QTOF-MS	2	0.686812	1.54133	1.2281	0.0454936	-	-	-	-	-	-
Hexadecadienoylcarnitine	C23H41NO4	10.17	[M+H]+	LC-QTOF-MS	2	1.83207	1.66683	1.30298	0.00708129	-	-	-	-	-	-
Undec-2-enoylcarnitine	C18H33NO4	7.78	[M+H]+	LC-QTOF-MS	2	1.46502	1.53531	1.29084	0.010258	-	-	-	-	-	-
5-Tetradecenoylcarnitine	C21H39NO4	9.81	[M+H]+	LC-QTOF-MS	2	0.633809	1.48923	1.2657	0.0334991	-	-	-	-	-	-
Decenoylcarnitine	C17H31NO4	7.24	[M+H]+	LC-QTOF-MS	2	1.63498	1.5369	-	0.0309631	-	-	-	-	-	-
Hexanoylcarnitine	C13H25NO4	4.45	[M+H]+	LC-QTOF-MS	2	1.38214	1.2822	1.17484	-	-	-	-	-	-	-
3-Octenoylcarnitine	C15H27NO4	5.44	[M+H]+	LC-QTOF-MS	2	1.32057	-	-	-	1.72608	0.0181054	1.66024	0.00498352	-	-
Carbohydrates
Glucose	C6H12O6	17.608	-	GC-QTOF-MS	2	2.7724	1.32958	1.29858	0.033*	-	-	-	-	-	-
Threonic acid	C4H8O5	13.591	-	GC-QTOF-MS	2	3.5068	1.27945	1.25981	0.018*	-	-	-	-	-	-
Mannose	C6H12O6	17.482	-	GC-QTOF-MS	2	3.80571	1.39401	1.08193	0.048*	-	-	-	-	-	-
Galactitol	C6H14O6	17.936	-	GC-QTOF-MS	2	3.46141	-	-	-	0.191241	0.0155624	-	-	-	-
Glyceric acid	C3H6O4	10.778	-	GC-QTOF-MS	2	3.74046	1.24221	1.08968	0.0159734	0.802448	0.0073133	-	-	-	-
Fructose	C6H12O6	17.339	-	GC-QTOF-MS	2	8.332	1.5611	-	0.0146458	0.517328	0.0482396	-	-	-	-
Mannitol	C6H14O6	17.796	-	GC-QTOF-MS	2	3.81149	1.3425	1.27308	0.031*	-	-	-	-	-	-
Erythritol	C4H10O4	13.142	-	GC-QTOF-MS	2	3.93469	1.52667	1.19359	0.0285936	0.610151	0.00974133	-	-	-	-
Ribose	C5H10O5	15.03	-	GC-QTOF-MS	2	4.77482	1.44505	1.43152	0.020*	0.768953	0.0261369	-	-	-	-
Galacturonic acid	C6H10O7	18.01	-	GC-QTOF-MS	2	5.18874	2.05396	1.01301	0.045*	0.458103	0.00873391	0.57681	0.041578	-	-
Arabitol	C5H12O5	15.684	-	GC-QTOF-MS	2	5.28865	-	-	-	0.422608	0.00079623	0.588434	0.0328746	-	-
Threitol	C4H10O4	13.044	-	GC-QTOF-MS	2	5.57054	2.63418	1.09675	0.020*	0.400586	0.0216158	-	-	-	-
Glucuronic acid	C6H10O7	18.014	-	GC-QTOF-MS	2	6.21137	1.72633	1.17724	0.020*	0.741867	0.0441713	-	-	-	-
Glycerol	C3H8O3	9.989	-	GC-QTOF-MS	2	8.64326	1.63362	1.38736	0.018*	-	-	-	-	-	-
Maltose	C12H22O11	24.135	-	GC-QTOF-MS	2	18.8586	1.62493	1.14819	0.0243199	-	-	-	-	-	-
Carboxylic acids
Glutaric acid	C5H8O4	11.661	-	GC-QTOF-MS	2	6.28089	-	-	-	0.830342	0.0479	-	-	-	-
Oxalic acid	C2H2O4	8.023	-	GC-QTOF-MS	2	12.8846	1.47536	1.22322	0.018*	-	-	-	-	-	-
Citric acid	C6H8O7	16.683	-	GC-QTOF-MS	2	5.94934	-	-	-	-	-	1.46624	0.0464747	-	-
Fatty acids
Linolenic acid	C18H30O2	14.23	[M+H]+	LC-QTOF-MS	2	2.19996	1.50272	1.37159	0.0112283	-	-	-	-	-	-
Myristic acid	C14H28O2	16.765	-	GC-QTOF-MS	2	3.47006	1.37875	1.59408	0.018*	-	-	-	-	-	-
Lauric acid	C12H24O2	14.638	-	GC-QTOF-MS	2	3.04128	1.27766	1.22444	0.048*	-	-	-	-	-	-
Stearic acid	C18H36O2	20.484	-	GC-QTOF-MS	2	3.88405	1.29748	1.29459	0.033*	-	-	-	-	-	-
Hydroxyisovalerate	C5H10O3	9.019	-	GC-QTOF-MS	2	3.9081	-	-	-	-	-	0.84338	0.0410949	-	-
Palmitic acid	C16H32O2	18.709	-	GC-QTOF-MS	2	4.38216	1.35808	1.37612	0.048*	-	-	-	-	-	-
Capric acid	C10H20O2	12.302	-	GC-QTOF-MS	2	4.39866	1.27429	1.24385	0.045*	-	-	-	-	-	-
Caprylic acid	C8H16O2	9.729	-	GC-QTOF-MS	2	4.98918	1.28544	1.33313	0.045*	-	-	0.822897	0.0201231	-	-
Oleic acid	C18H34O2	20.278	-	GC-QTOF-MS	2	5.10262	1.63908	1.36543	0.0189492	-	-	-	-	-	-
Palmitoleic acid	C16H30O2	18.525	-	GC-QTOF-MS	2	8.33072	1.49309	1.30445	0.026382	-	-	-	-	-	-
Linoleic acid	C18H32O2	20.239	-	GC-QTOF-MS	2	23.9088	-	-	0.0454936	-	-	-	-	-	-
Glycerolipids
MG(16:0)	C19H38O4	14.81	[M+H-H2O]+	LC-QTOF-MS	3	1.72224	0.722624	1.51228	0.00481758	-	-	-	-	-	-
Glycerophosphoglycerols
LPG(16:0)	C22H45O9P	14.06	[M+H]+	LC-QTOF-MS	3	0.62142	2.01312	1.86069	0.0159734	-	-	-	-	-	-
LPG(18:1)	C24H47O9P	14.36	[M+Na]+	LC-QTOF-MS	3	1.37352	0.659617	-	0.0421983	-	-	-	-	-	-
Glycerophosphocholines
LPC(16:0)	C24H50NO7P	11.38	[M+H]+	LC-QTOF-MS	2	0.38746	0.872531	2.00642	0.013*	-	-	-	-	-	-
LPC(16:0) iso 1	C24H50NO7P	11.67	[M+H]+	LC-QTOF-MS	2	1.41855	0.92472	1.72358	0.018*	-	-	-	-	-	-
LPC(18:0)	C26H54NO7P	12.93	[M+H]+	LC-QTOF-MS	2	0.743328	0.858288	1.48552	0.0146458	-	-	-	-	-	-
LPC(18:3)	C26H48NO7P	11.66	[M+H]+	LC-QTOF-MS	2	1.41594	0.92174	1.63535	0.00395186	-	-	-	-	-	-
LPC(22:5)	C30H52NO7P	11.86	[M+H]+	LC-QTOF-MS	2	1.43435	0.791666	-	0.0285936	-	-	-	-	-	-
LPC(16:1)	C24H48NO7P	10.63	[M+H]+	LC-QTOF-MS	2	6.71902	0.745308	1.22524	0.049*	-	-	-	-	-	-
LPC(20:3)	C28H52NO7P	12.02	[M+H]+	LC-QTOF-MS	2	1.77594	0.69934	-	0.0362107	0.702093	0.0199052	-	-	-	-
LPC(18:1)	C26H52NO7P	11.8	[M+H]+	LC-QTOF-MS	2	0.642239	0.802736	-	0.0146458	-	-	-	-	-	-
LPC(14:0)	C22H46NO7P	10.21	[M+H]+	LC-QTOF-MS	2	0.739164	0.729623	1.41239	0.0146458	0.747903	0.0212601	-	-	-	-
LPC(O-16:2)	C24H48NO6P	11.66	[M+H]+	LC-QTOF-MS	2	1.41437	0.852934	1.95178	0.013*	-	-	-	-	-	-
LPC(O-18:2)	C26H52NO6P	13.23	[M+H]+	LC-QTOF-MS	2	2.32982	0.9141	1.34566	0.0454936	-	-	-	-	-	-
PC(36:5)	C44H78NO8P	15.14	[M+H]+	LC-QTOF-MS	2	7.70382	1.68205	1.86117	0.019*	-	-	-	-	-	-
PC(38:6)	C46H80NO8P	15.14	[M+H]+	LC-QTOF-MS	2	5.21915	1.71483	1.69533	0.045*	1.30511	0.0472491	-	-	-	-
PC(38:7)	C46H78NO8P	15.14	[M+H]+	LC-QTOF-MS	2	5.61543	1.33919	1.34924	0.0285936	-	-	-	-	-	-
PC(36:6)	C44H76NO8P	15.14	[M+H]+	LC-QTOF-MS	2	16.8595	1.72115	-	0.0285936	-	-	-	-	-	-
PC(34:4)	C42H76NO8P	15.14	[M+H]+	LC-QTOF-MS	2	8.1141	-	-	-	-	-	1.38304	0.0176279	-	-
PC(O/P-38:4)	C46H82NO8P	15.14	[M+H]+	LC-QTOF-MS	2	11.3361	-	-	-	-	-	-	-	-	-
Hydroxy acids
2-Hydroxybutyric acid	C4H8O3	7.822	-	GC-QTOF-MS	2	4.24122	-	-	-	-	-	-	-	0.798074	0.0487226
3-Hydroxybutyric acid	C4H8O3	8.301	-	GC-QTOF-MS	2	3.73469	2.09537	-	0.048*	-	-	-	-	-	-
Keto acids
Ketoglutaric acid	C5H6O5	13.863	-	GC-QTOF-MS	2	6.13727	0.775847	1.32447	0.0362107	-	-	-	-	-	-
2-Ketoisocaproic acid	C6H10O3	9.091	-	GC-QTOF-MS	2	11.926	-	-	0.0490031	0.776867	0.0328077	0.682897	0.00274788	-	-
Purines
Hypoxanthine	C5H4N4O	16.447	-	GC-QTOF-MS	2	9.93124	-	-	-	-	-	-	-	1.43731	0.0494301
Phosphosphingolipids
SM(d34:1)	C39H79N2O6P	15.92	[M+H]+	LC-QTOF-MS	2	10.8685	1.28652	1.21017	0.0334991	-	-	-	-	-	-
Pyridines
Nicotinic acid	C6H5NO2	9.864	-	GC-QTOF-MS	2	6.75058	1.17324	1.14937	0.045*	-	-	-	-	-	-
Steroids
Cholesterol	C27H46O	27.516	-	GC-QTOF-MS	2	11.1607	1.62714	1.45642	0.033*	-	-	-	-	-	-
CV, coefficient of variation in the metabolites in the QC samples; Identification level: Level 1 Structure confirmed, Level 2 Structure probable, Level 3 Unequivocal molecular formula (s), Level 4 Exact mass; Fold Change, change in the abundance of the specified comparison calculated as (case/control); LC: liquid chromatography, GC: gas chromatography, QTOF-MS: quadrupole time-of-flight mass spec…
