# Supplementary material for: Metabolomic Analysis of Breast Cancer in Colombian Patients: Exploring Molecular Signatures in Different Subtypes and Stages
Source: Int J Mol Sci. 2025 Jul 26;26(15):7230. doi: 10.3390/ijms26157230 (PMC12346374; doi:10.3390/ijms26157230)
Supplement: Supplementary file 1 [file ijms-26-07230-s001.zip › Table S5 _Amino acid profiling Stages.xlsx]

## Sheet: Tabla Final Estadios (4)
			I-II vs Control		III vs II
Amino acid	Transition	RT	Fold change	p-value	Fold change	p-value
Leucine	132.1 -> 86.1	3.81	0.788511	0.0362107	-	-
Isoleucine	132.1 -> 86.1	4.098	0.744167	0.023*	-	-
Methionine	150.1 -> 56.1	4.38	0.891165	0.0421983	-	-
Proline	116.1 -> 70.1	5.031	-	-	1.23317	0.0299436
Sarcosine	90.1 -> 44.0	5.476	0.713323	0.023*	-	-
Alanine	90.1 -> 44.1	5.625	0.713519	0.023*	-	-
Threonine	120.1 -> 56.2	5.714	0.779728	0.039*	-	-
Glutamic acid	148.1 -> 84.1	7.037	0.570686	0.033**	-	-
Lysine	147.1 -> 84.0	8.712	0.853447	0.039*	-	-
CV, coefficient of variation in the metabolites in the QC samples; Identification level: Level 1 Structure confirmed, Level 2 Structure probable, Level 3 Unequivocal molecular formula (s), Level 4 Exact mass; Fold Change, change in the abundance of the specified comparison calculated as (case/control); LC: liquid chromatography, GC: gas chromatography, QTOF-MS: quadrupole time-of-flight mass spec…
